# Supplementary material for: Intrahippocampal Inoculation of Aβ1–42 Peptide in Rat as a Model of Alzheimer’s Disease Identified MicroRNA-146a-5p as Blood Marker with Anti-Inflammatory Function in Astrocyte Cells
Source: Cells. 2023 Feb 22;12(5):694. doi: 10.3390/cells12050694 (PMC10000752; doi:10.3390/cells12050694)
Supplement: Supplementary file 1 [file cells-12-00694-s001.zip]

Archive with 1 entries (1 files):
- cells-2142170-supplementary.pdf
